# Supplementary material for: Association Between the Consumption of Sugar-Sweetened Beverages and High-Caffeine Drinks and Self-Reported Mental Health Conditions Among Korean Adolescents
Source: Nutrients. 2025 Aug 15;17(16):2652. doi: 10.3390/nu17162652 (PMC12389327; doi:10.3390/nu17162652)
Supplement: Supplementary file 1 [file nutrients-17-02652-s001.zip]

Archive with 1 entries (1 files):
- nutrients-3784848-supplementary.pdf
